# Supplementary material for: Transcriptome profiling and RNA-Seq SNP analysis of reniform nematode (Rotylenchulus reniformis) resistant cotton (Gossypium hirsutum) identifies activated defense pathways and candidate resistance genes
Source: Front Plant Sci. 2025 Feb 19;16:1532943. doi: 10.3389/fpls.2025.1532943 (PMC11879972; doi:10.3389/fpls.2025.1532943)
Supplement: Supplementary file 1 [file Table1.xlsx]

## Sheet: Sheet1
Supplemental Table. Number of uniqely mapped, multiple mapped, and unmapped paired-end reads and data for annotation counts from quality controlled RNA-seq libraries from Reniform reniformis resistant and susceptible genotypes. Sequences were mapped against the Gossypium hirsutum (AD1) Genome-Texas Interim releast (UTX-JGI v1.1.
Sample information			Mapping (HISAT2)						Annotation (HTSeq)
Genotype	Treatment	DAI	Uniquely mapped reads (i.e., single concordant match)		Multiple mapped reads (i.e., multiple concordant match)		Unmapped reads (i.e., no concordant match)		no feature	ambiguous	too low aQual	not aligned	alignment not unique	total paired-end reads	% assigned identity
(two different genotypes)	(two different treatments)	(three sampling timepoints i.e., days after inoculation)	number	percentage of total	number	percentage of total	number	percentage of total
Resistant	Control	5-dai	5927222	81.594	696723	9.59107	640344	8.81496	983442	228408	251046	344892	1682906	7264289	51.9472
Resistant	Control	5-dai	5091320	81.8436	593973	9.54819	535498	8.6082	850586	196097	213312	282717	1431327	6220791	52.1919
Susceptible	Control	5-dai	4546473	81.0173	550668	9.8128	514591	9.16991	761117	173312	184753	296910	132962	5611732	72.3962
Susceptible	Control	5-dai	7379452	81.3063	898766	9.90255	797890	8.7911	1217811	283942	294655	438178	2177042	9076108	51.393
Resistant	R. reniformis treated	5-dai	9043340	80.9615	1146030	10.26	980560	8.77857	1520706	344880	348901	554012	2778878	11169930	50.3365
Resistant	R. reniformis treated	5-dai	5814975	80.8897	741098	10.3091	632695	8.80116	959697	217268	224293	361056	1805776	7188768	50.3658
Susceptible	R. reniformis treated	5-dai	9112136	79.4356	1168236	10.1842	1190724	10.3802	1516043	355754	377601	731774	2884128	11471096	48.8689
Susceptible	R. reniformis treated	5-dai	6951526	79.9846	885673	10.1906	853884	9.82483	1152054	261702	283201	506004	2182503	8691083	49.5406
Resistant	Control	9-dai	7280082	82.1011	839535	9.46785	747603	8.43109	1208362	270901	290086	402545	2020203	8867220	52.7237
Resistant	Control	9-dai	8600923	81.9768	980812	9.34828	910166	8.67494	1409835	313094	350597	480170	2380767	10491901	52.9688
Susceptible	Control	9-dai	8813563	81.088	1050035	9.6607	1005541	9.25134	1428166	331063	354211	574508	2552045	10869139	51.7902
Susceptible	Control	9-dai	6044089	80.1206	688786	9.13056	810865	10.7488	951805	223523	279769	480131	1695021	7543740	51.8773
Resistant	R. reniformis treated	9-dai	4475411	79.2583	518259	9.17823	652942	11.5634	639119	159071	206393	412826	1278393	5646612	52.2581
Resistant	R. reniformis treated	9-dai	4935467	79.7245	558551	9.02249	696637	11.253	756913	178587	223965	433163	1366468	6190655	52.2006
Susceptible	R. reniformis treated	9-dai	5356277	76.665	627645	8.98356	1002677	14.3514	852769	200851	225314	738460	1533215	6986599	49.1797
Susceptible	R. reniformis treated	9-dai	7232967	70.6834	903621	8.83054	2.09632e+06	20.4861	1117775	258082	289128	1744894	2226354	10232913	44.9205
Resistant	Control	13-dai	8902578	81.8248	1113205	10.2316	864259	7.94353	1424473	327221	325171	464964	2677111	10880042	52.032
Resistant	Control	13-dai	7934048	81.1617	982371	10.0492	859193	8.78915	1170214	277323	314320	475776	2386555	9775612	52.6967
Susceptible	Control	13-dai	7374152	81.1816	858823	9.45473	850556	9.36372	1107166	258725	377272	455430	2095569	9083531	52.7259
Susceptible	Control	13-dai	7138481	81.5298	843789	9.63706	773402	8.83315	1129877	271484	351332	900569	2214305	8755672	44.4067
Resistant	R. reniformis treated	13-dai	5450334	76.2051	616830	8.62435	1085026	15.1705	746477	180590	270192	764902	1531813	7152190	51.1482
Resistant	R. reniformis treated	13-dai	7668381	77.4444	904862	9.13837	1328549	13.4173	1129877	271484	351332	900569	2214305	9901792	50.8416
Susceptible	R. reniformis treated	13-dai	4442766	70.9086	499338	7.96966	1323382	21.1218	657796	158469	217829	1067214	1231529	6265486	46.8064
Susceptible	R. reniformis treated	13-dai	4050320	68.3764	446123	7.53133	1427122	24.0923	535399	136558	269718	1109334	1162847	5923565	45.7446
