# Supplementary material for: Transcriptome profiling and RNA-Seq SNP analysis of reniform nematode (Rotylenchulus reniformis) resistant cotton (Gossypium hirsutum) identifies activated defense pathways and candidate resistance genes
Source: Front Plant Sci. 2025 Feb 19;16:1532943. doi: 10.3389/fpls.2025.1532943 (PMC11879972; doi:10.3389/fpls.2025.1532943)
Supplement: Supplementary file 3 [file Table3.xlsx]

## Sheet: KEGG enrichment
KEGG pathway enrichment analyses of differentially expressed genes identifiied in reniform nematode resistant and susceptible roots at 5-, 9-, and 13-days after inoculation.
KEGG Pathway enrichment in 'resistant' libraries (using DeSeq2 data from htseq-count) at 5DAI						KEGG Pathway enrichment in 'susceptible' libraries (using DeSeq2 data from htseq-count) at 5DAI
Accession	Name	Input Gene Number	All Gene Number	Q-value		Accession	Name	Input Gene Number	All Gene Number	Q-value
ko00520	Amino sugar and nucleotide sugar metabolism	4 (17.39%)	318 (2.24%)	0.0004
ko01110	Biosynthesis of secondary metabolites	10 (43.48%)	2,573 (18.15%)	0.0016
ko01100	Metabolic pathways	14 (60.87%)	4,904 (34.59%)	0.0026
KEGG Pathway enrichment in 'resistant' libraries (using DeSeq2 data from htseq-count) at 9DAI						KEGG Pathway enrichment in 'susceptible' libraries (using DeSeq2 data from htseq-count) at 9DAI
Accession	Name	Input Gene Number	All Gene Number	Q-value		Accession	Name	Input Gene Number	All Gene Number	Q-value
ko00940	Phenylpropanoid biosynthesis	5 (10.42%)	365 (2.57%)	0.015
ko04075	Plant hormone signal transduction	7 (14.58%)	843 (5.95%)	0.026
ko00620	Pyruvate metabolism	3 (6.25%)	235 (1.66%)	0.026
ko00270	Cysteine and methionine metabolism	3 (6.25%)	246 (1.74%)	0.026
ko01110	Biosynthesis of secondary metabolites	14 (29.17%)	2,573 (18.15%)	0.036
ko00520	Amino sugar and nucleotide sugar metabolism	3 (6.25%)	318 (2.24%)	0.036
ko00010	Glycolysis / Gluconeogenesis	3 (6.25%)	321 (2.26%)	0.036
KEGG Pathway enrichment in 'resistant' libraries (using DeSeq2 data from htseq-count) at 13DAI						KEGG Pathway enrichment in 'susceptible' libraries (using DeSeq2 data from htseq-count) at 13DAI
Accession	Name	Input Gene Number	All Gene Number	Q-value		Accession	Name	Input Gene Number	All Gene Number	Q-value
						M00138	Flavonoid biosynthesis, naringenin => pelargonidin	4 (17.39%)	11 (0.08%)	1.6e-11
						ko00941	Flavonoid biosynthesis	6 (26.09%)	81 (0.57%)	8.7e-11
						ko01120	Microbial metabolism in diverse environments	4 (17.39%)	865 (6.10%)	0.011
ko00910	Nitrogen metabolism	12 (7.32%)	89 (0.63%)	1.3e-09
ko02020	Two-component system	6 (3.66%)	42 (0.30%)	1.1e-05
ko00940	Phenylpropanoid biosynthesis	15 (9.15%)	365 (2.57%)	8.2e-05
ko04727	GABAergic synapse	7 (4.27%)	86 (0.61%)	8.2e-05
M00615	Nitrate assimilation	3 (1.83%)	13 (0.09%)	9.7e-05
ko00250	Alanine, aspartate and glutamate metabolism	8 (4.88%)	122 (0.86%)	9.7e-05
ko00630	Glyoxylate and dicarboxylate metabolism	9 (5.49%)	174 (1.23%)	0.00024
ko04724	Glutamatergic synapse	6 (3.66%)	87 (0.61%)	0.00035
ko00220	Arginine biosynthesis	6 (3.66%)	88 (0.62%)	0.00035
M00075	N-glycan biosynthesis, complex type	3 (1.83%)	20 (0.14%)	0.00035
ko04973	Carbohydrate digestion and absorption	3 (1.83%)	25 (0.18%)	0.0008
ko00430	Taurine and hypotaurine metabolism	3 (1.83%)	32 (0.23%)	0.002
ko04978	Mineral absorption	3 (1.83%)	34 (0.24%)	0.0023
ko01110	Biosynthesis of secondary metabolites	43 (26.22%)	2,573 (18.15%)	0.013		ko01110	Biosynthesis of secondary metabolites	11 (47.83%)	2,573 (18.15%)	0.00038
M00368	Ethylene biosynthesis, methionine => ethylene	3 (1.83%)	62 (0.44%)	0.019
ko02010	ABC transporters	3 (1.83%)	70 (0.49%)	0.025
ko04075	Plant hormone signal transduction	17 (10.37%)	843 (5.95%)	0.025
ko00510	N-Glycan biosynthesis	4 (2.44%)	113 (0.80%)	0.027
ko00010	Glycolysis / Gluconeogenesis	8 (4.88%)	321 (2.26%)	0.03
ko00100	Steroid biosynthesis	3 (1.83%)	78 (0.55%)	0.03
ko04626	Plant-pathogen interaction	10 (6.10%)	436 (3.08%)	0.03
ko04976	Bile secretion	3 (1.83%)	80 (0.56%)	0.031
ko05206	MicroRNAs in cancer	4 (2.44%)	129 (0.91%)	0.036
ko01040	Biosynthesis of unsaturated fatty acids	3 (1.83%)	86 (0.61%)	0.036
ko00600	Sphingolipid metabolism	3 (1.83%)	88 (0.62%)	0.037
ko03320	PPAR signaling pathway	3 (1.83%)	89 (0.63%)	0.037
ko00270	Cysteine and methionine metabolism	6 (3.66%)	246 (1.74%)	0.044
ko00052	Galactose metabolism	4 (2.44%)	144 (1.02%)	0.045
ko01100	Metabolic pathways	68 (41.46%)	4,904 (34.59%)	0.046		ko01100	Metabolic pathways	15 (65.22%)	4,904 (34.59%)	0.00082
