# Supplementary material for: Transcriptome profiling and RNA-Seq SNP analysis of reniform nematode (Rotylenchulus reniformis) resistant cotton (Gossypium hirsutum) identifies activated defense pathways and candidate resistance genes
Source: Front Plant Sci. 2025 Feb 19;16:1532943. doi: 10.3389/fpls.2025.1532943 (PMC11879972; doi:10.3389/fpls.2025.1532943)
Supplement: Supplementary file 5 [file Table5.xlsx]

## Sheet: Transcription factor DEGs
			DeSeq2 results						Corresponding gene and/or coordinatesin the reference genome						G.hirsutum_Tx_JGI_v1.1_vs_SwissProt															G.hirsutum_Tx_JGI_v1.1_vs_TrEMBL															Ghirsutum_458_v1.1.annotation_info
sort_col	count_ID	StringTie_ID	Base_mean	log2(FC)	StdErr	Wald-Stats	P-value	P-adj	chr	alias	transcript_start	transcript_end	strand	gene_name	Q length	Match (M)	Description	%Identity	Align length	Mismatch	Gap	Q start	Q stop	Q frame	M start	M stop	M frame	E-value	Score	Q length	Match (M)	Description	%Identity	Align length	Mismatch	Gap	Q start	Q stop	Q frame	M start	M stop	M frame	E-value	Score	transcriptName	locusName		#pacId	peptideName
1562	htseq _R_13DAI	MSTRG.40401	937.66	1.40955	0.2002	7.04073	1.91235e-12	4.12506e-10	A08	LGA02/Chr.8	103194211	103205883	+	Gohir.A08G141500	1259	Q38847	Agamous-like MADS-box protein AGL15 OS=Arabidopsis thaliana GN=AGL15 PE=1 SV=1	56.4	250	109	18	275	1012	2	1	236	0	2.27952e-68	562	1259	A0A1U8LPZ8	agamous-like MADS-box protein AGL15 OS=Gossypium hirsutum GN=LOC107929682 PE=4 SV=1	100	249	0	0	275	1021	2	1	249	0	2.48557e-155	1149	Gohir.A08G141500.1	Gohir.A08G141500	135791	38155639	Gohir.A08G141500.1.p
1841	htseq _R_13DAI	MSTRG.69029	84.014	1.46252	0.318145	4.59704	4.28544e-06	0.000273413	A13	LGA01/Chr.13	9948314	9949832	-	Gohir.A13G053300	1299	Q9C6M5	AP2/ERF and B3 domain-containing transcription repressor TEM1 OS=Arabidopsis thaliana GN=TEM1 PE=1 SV=1	63.28	335	123	28	175	1140	1	42	361	0	1.54624e-136	1024	1299	A0A1U8I9I0	AP2/ERF and B3 domain-containing transcription repressor RAV2-like OS=Gossypium hirsutum GN=LOC107894163 PE=4 SV=1	100	380	0	0	1	1140	1	26	405	0	0	1879	Gohir.A13G053300.1	Gohir.A13G053300	233003	38153634	Gohir.A13G053300.1.p
1422	htseq _R_9DAI	MSTRG.128571	76.2199	-1.25956	0.329572	-3.8218	0.000132479	0.0488954	D11	LGD02/Chr.21	2128370	2129178	-	Gohir.D11G025200	3009	Q9XED8	Auxin response factor 9 OS=Arabidopsis thaliana GN=ARF9 PE=1 SV=1	57.82	690	291	66	505	2544	1	5	638	0	0	1812	3009	A0A1U8J7L7	Auxin response factor OS=Gossypium hirsutum GN=LOC107904460 PE=3 SV=1	100	697	0	0	445	2535	1	1	697	0	0	3546	Gohir.D11G025200.1	Gohir.D11G025200	438927	38082948	Gohir.D11G025200.1.p
1470	htseq _R_13DAI	MSTRG.38532	120.179	2.92666	0.311151	9.4059	5.15854e-21	4.12365e-18	A08	LGA02/Chr.8	10174906	10176451	-	Gohir.A08G062000	603	P32294	Auxin-induced protein 22B OS=Vigna radiata var. radiata GN=AUX22B PE=2 SV=1	66.16	201	68	7	1	600	1	1	195	0	1.35548e-84	641	603	A0A1U8NRG7	Auxin-responsive protein OS=Gossypium hirsutum GN=LOC107951046 PE=3 SV=1	100	200	0	0	1	600	1	1	200	0	9.5122e-128	939	Gohir.A08G062000.1	Gohir.A08G062000	129960	38156991	Gohir.A08G062000.1.p
1750	htseq _R_13DAI	MSTRG.36567	56.1892	1.90595	0.380748	5.00579	5.56345e-07	4.71056e-05	A07	chr.07	90154533	90155960	+	Gohir.A07G208900	1052	O24542	Auxin-induced protein 22D OS=Vigna radiata var. radiata GN=AUX22D PE=2 SV=1	70.74	188	55	6	115	666	1	7	192	0	3.9727e-90	693	1052	A0A0B0PP83	Auxin-responsive protein OS=Gossypium arboreum GN=F383_01337 PE=3 SV=1	99.45	184	1	0	118	669	1	1	184	0	1.16547e-130	973	Gohir.A07G208900.1	Gohir.A07G208900	123178	38135818	Gohir.A07G208900.1.p
1522	htseq _R_13DAI	MSTRG.110320	104.741	2.3936	0.309747	7.72761	1.09586e-14	3.46329e-12	D07	chr.16	54299994	54301358	+	Gohir.D07G214800	1234	O24542	Auxin-induced protein 22D OS=Vigna radiata var. radiata GN=AUX22D PE=2 SV=1	70.37	189	56	6	305	859	2	7	193	0	2.42148e-89	693	1234	A0A1U8MV74	Auxin-responsive protein OS=Gossypium hirsutum GN=LOC107941656 PE=3 SV=1	100	184	0	0	308	859	2	1	184	0	3.97405e-130	976	Gohir.D07G214800.1	Gohir.D07G214800	372925	38137274	Gohir.D07G214800.1.p
1499	htseq _R_13DAI	MSTRG.112331	94.1541	2.66743	0.323423	8.24752	1.61721e-16	6.97684e-14	D08	LGD03/Chr.24	9456097	9457481	-	Gohir.D08G071000	1231	O24542	Auxin-induced protein 22D OS=Vigna radiata var. radiata GN=AUX22D PE=2 SV=1	69.07	194	60	8	292	873	1	7	192	0	2.66231e-84	660	1231	A0A1U8KGK0	Auxin-responsive protein OS=Gossypium hirsutum GN=LOC107915183 PE=3 SV=1	100	200	0	0	277	876	1	1	200	0	5.00033e-125	944	Gohir.D08G071000.1	Gohir.D08G071000	380736	38130306	Gohir.D08G071000.1.p
2081	htseq _R_13DAI	MSTRG.121907	59.5958	-1.35044	0.375327	-3.59803	0.000320639	0.0104743	D09	chr.23	51398276	51398996	-	Gohir.D09G224500	1485	Q38832	Auxin-responsive protein IAA14 OS=Arabidopsis thaliana GN=IAA14 PE=1 SV=2	72.61	241	66	21	252	950	3	1	228	0	2.81138e-105	810	1485	A0A0D2QG49	Auxin-responsive protein OS=Gossypium raimondii GN=B456_006G246000 PE=3 SV=1	99.28	281	2	0	108	950	3	14	294	0	0	1406	Gohir.D09G224500.1	Gohir.D09G224500	414816	38125284	Gohir.D09G224500.1.p
2066	htseq _R_13DAI	MSTRG.44511	56.8349	1.28555	0.352393	3.64807	0.000264215	0.00896517	A09	chr.09	54326502	54327433	-	Gohir.A09G065900	914	Q9FGX2	Basic leucine zipper 1 OS=Arabidopsis thaliana GN=BZIP1 PE=1 SV=1	43.67	87	49	0	313	573	1	4	90	0	7.20524e-18	201	914	A0A1U8HW23	bZIP transcription factor 53-like OS=Gossypium hirsutum GN=LOC107890249 PE=4 SV=1	100	156	0	0	280	747	1	1	156	0	2.18333e-98	753	Gohir.A09G065900.1	Gohir.A09G065900	149839	38151582	Gohir.A09G065900.1.p
2143	htseq _R_13DAI	MSTRG.45338	108.555	1.03835	0.305554	3.39826	0.000678169	0.0189419	A09	chr.09	63630406	63632307	-	Gohir.A09G099300	2999	Q9SJ56	BEL1-like homeodomain protein 1 OS=Arabidopsis thaliana GN=BLH1 PE=1 SV=1	40.05	764	458	156	597	2711	3	14	680	0	8.13396e-113	940	2999	A0A1U8I086	BEL1-like homeodomain protein 1 OS=Gossypium hirsutum GN=LOC107889215 PE=4 SV=1	99.72	717	2	0	561	2711	3	1	717	0	0	3430	Gohir.A09G099300.1	Gohir.A09G099300	152670	38150368	Gohir.A09G099300.1.p
2103	htseq _R_13DAI	MSTRG.93822	94.2372	1.08335	0.307384	3.52442	0.000424412	0.0131679	D05	LGD08/Chr.19	6835401	6839644	+	Gohir.D05G080900	3058	Q9SJ56	BEL1-like homeodomain protein 1 OS=Arabidopsis thaliana GN=BLH1 PE=1 SV=1	45.47	541	295	77	1147	2673	1	185	680	0	1.3204e-109	919	3058	A0A1U8JG58	BEL1-like homeodomain protein 1 OS=Gossypium hirsutum GN=LOC107906669 PE=4 SV=1	100	721	0	0	511	2673	1	1	721	0	0	3609	Gohir.D05G080900.1	Gohir.D05G080900	316793	38110844	Gohir.D05G080900.1.p
2137	htseq _R_13DAI	MSTRG.119234	89.8273	1.06904	0.312793	3.41773	0.000631466	0.0179287	D09	chr.23	37029292	37031107	-	Gohir.D09G098700	2971	Q9SJ56	BEL1-like homeodomain protein 1 OS=Arabidopsis thaliana GN=BLH1 PE=1 SV=1	45.96	570	308	96	1096	2691	1	169	680	0	3.19756e-112	935	2971	A0A0D2Q7Y9	Uncharacterized protein OS=Gossypium raimondii GN=B456_006G115600 PE=4 SV=1	99.2	628	5	0	808	2691	1	90	717	0	0	2949	Gohir.D09G098700.1	Gohir.D09G098700	404912	38126464	Gohir.D09G098700.1.p
2071	htseq _R_13DAI	MSTRG.65934	142.521	1.03251	0.284187	3.63322	0.000279906	0.0093459	A12	chr.12	93156267	93157745	-	Gohir.A12G187200	1721	Q94BN0	BTB/POZ and TAZ domain-containing protein 2 OS=Arabidopsis thaliana GN=BT2 PE=1 SV=1	64.57	319	113	12	121	1041	1	32	350	0	4.88257e-136	1035	1721	A0A0B0MDV1	BTB/POZ and TAZ domain-containing 1-like protein OS=Gossypium arboreum GN=F383_10856 PE=4 SV=1	98.96	291	3	0	61	933	1	1	291	0	0	1414	Gohir.A12G187200.1	Gohir.A12G187200	222508	38158873	Gohir.A12G187200.1.p
2310	htseq _S_13DAI	MSTRG.139913	263.608	-1.06364	0.296615	-3.58594	0.000335872	0.0368573	D12	chr.26	53611028	53613089	-	Gohir.D12G180500	2146	Q8LFV3	Cyclic dof factor 3 OS=Arabidopsis thaliana GN=CDF3 PE=1 SV=2	55.58	403	179	40	587	1753	2	70	446	0	3.5943e-117	929	2146	A0A1U8NBH7	cyclic dof factor 3-like OS=Gossypium hirsutum GN=LOC107946520 PE=4 SV=1	99.4	504	3	0	248	1759	2	1	504	0	0	2339	Gohir.D12G180500.1	Gohir.D12G180500	476891	38100714	Gohir.D12G180500.1.p
1398	htseq _R_9DAI	MSTRG.423	114.642	-1.1928	0.297581	-4.00832	6.11512e-05	0.0265713	A01	chr.01	2460119	2464224	-	Gohir.A01G023200	1062	Q8GYM6	Cyclin-T1-4 OS=Arabidopsis thaliana GN=CYCT1-4 PE=1 SV=1	46.58	234	125	20	418	1059	1	34	267	0	7.75197e-59	512	1062	A0A1U8M5A7	cyclin-T1-4-like OS=Gossypium hirsutum GN=LOC107933082 PE=3 SV=1	92.74	372	27	19	1	1059	1	1	372	0	0	1601	Gohir.A01G023200.1	Gohir.A01G023200	2884	38147007	Gohir.A01G023200.1.p
1558	htseq _R_13DAI	MSTRG.54295	79.7291	2.4837	0.349809	7.10015	1.24625e-12	2.77637e-10	A11	LGA03/Chr.11	862259	863608	+	Gohir.A11G009200	1361	Q9FJ93	Dehydration-responsive element-binding protein 1D OS=Arabidopsis thaliana GN=DREB1D PE=2 SV=1	61.02	195	76	15	302	853	2	32	222	0	1.98077e-53	460	1361	A0A141AX54	C-repeat binding factor 13 OS=Gossypium hirsutum GN=CBF13 PE=2 SV=1	100	222	0	0	194	859	2	1	222	0	1.31636e-128	974	Gohir.A11G009200.1	Gohir.A11G009200	183982	38086677	Gohir.A11G009200.1.p
2003	htseq _R_13DAI	MSTRG.18634	105.331	-1.16292	0.298099	-3.90111	9.57545e-05	0.00386588	A05	chr.05	4659527	4661391	+	Gohir.A05G047100	1506	Q9LYD3	Dehydration-responsive element-binding protein 3 OS=Arabidopsis thaliana GN=DREB3 PE=2 SV=1	67.2	186	61	4	599	1150	2	35	218	0	9.30748e-63	527	1506	A0A0D2Q9A2	Uncharacterized protein OS=Gossypium raimondii GN=B456_009G050200 PE=4 SV=1	98.44	258	4	0	440	1213	2	1	258	0	1.48005e-131	1003	Gohir.A05G047100.1	Gohir.A05G047100	62075	38118080	Gohir.A05G047100.1.p
1803	htseq _R_13DAI	MSTRG.49254	122.26	1.4531	0.303035	4.79516	1.62544e-06	0.000115649	A10	chr.10	3374631	3375470	-	Gohir.A10G037400	707	P68350	Dof zinc finger protein DOF1.5 OS=Arabidopsis thaliana GN=DOF1.5 PE=1 SV=1	59.55	178	72	21	40	528	1	1	172	0	3.4604e-61	489	707	A0A1U8MEN1	dof zinc finger protein DOF1.5-like OS=Gossypium hirsutum GN=LOC107935894 PE=4 SV=1	98.81	169	2	0	34	540	1	1	169	0	1.81904e-121	899	Gohir.A10G037400.1	Gohir.A10G037400	167113	38096085	Gohir.A10G037400.1.p
1478	htseq _R_13DAI	MSTRG.29954	527.24	1.94119	0.212304	9.14345	6.0492e-20	3.99128e-17	A06	chr.06	89924282	89925534	+	Gohir.A06G129800	1870	Q9C5I3	Ethylene-responsive transcription factor 11 OS=Arabidopsis thaliana GN=ERF11 PE=2 SV=1	80.76	78	15	1	831	1064	3	1	77	0	4.32939e-21	232	1870	A0A1U8PSS8	ethylene-responsive transcription factor 4-like OS=Gossypium hirsutum GN=LOC107961750 PE=4 SV=1	100	228	0	0	831	1514	3	1	228	0	4.54588e-109	861	Gohir.A06G129800.1	Gohir.A06G129800	102313	38126684	Gohir.A06G129800.1.p
1418	htseq _R_9DAI	MSTRG.41543	90.6376	1.17294	0.305713	3.83672	0.00012469	0.0468224	A08	LGA02/Chr.8	116332412	116333386	-	Gohir.A08G189900	645	Q8LDC8	Ethylene-responsive transcription factor 1B OS=Arabidopsis thaliana GN=ERF1B PE=1 SV=2	49.72	183	92	8	94	642	1	38	212	0	7.27622e-38	336	645	A0A1U8LLM0	ethylene-responsive transcription factor 15-like OS=Gossypium hirsutum GN=LOC107927510 PE=4 SV=1	100	214	0	0	1	642	1	1	214	0	1.7038e-115	862	Gohir.A08G189900.1	Gohir.A08G189900	139557	38156743	Gohir.A08G189900.1.p
1934	htseq _R_13DAI	MSTRG.71921	206.096	1.21479	0.289246	4.19987	2.67071e-05	0.00132049	A13	LGA01/Chr.13	96590955	96622974	-	Gohir.A13G168600	1023	Q8LDC8	Ethylene-responsive transcription factor 1B OS=Arabidopsis thaliana GN=ERF1B PE=1 SV=2	52.45	183	87	3	401	940	2	36	218	0	2.28931e-51	437	1023	A0A1U8IBF5	ethylene-responsive transcription factor 1B-like OS=Gossypium hirsutum GN=LOC107893200 PE=4 SV=1	100	190	0	0	371	940	2	26	215	0	9.76369e-106	811	Gohir.A13G168600.1	Gohir.A13G168600	242409	38154511	Gohir.A13G168600.1.p
1612	htseq _R_13DAI	MSTRG.15037	391.952	1.36825	0.215506	6.34901	2.16708e-10	3.34654e-08	A04	chr.04	7583165	7585997	+	Gohir.A04G035500	837	O80340	Ethylene-responsive transcription factor 4 OS=Arabidopsis thaliana GN=ERF4 PE=1 SV=1	58.45	142	59	27	113	463	2	21	160	0	5.19144e-23	241	837	A0A1U8NJ57	ethylene-responsive transcription factor 4-like OS=Gossypium hirsutum GN=LOC107948758 PE=4 SV=1	100	176	0	0	59	586	2	1	176	0	1.40188e-74	596	Gohir.A04G035500.1	Gohir.A04G035500	50327	38115772	Gohir.A04G035500.1.p
1514	htseq _R_13DAI	MSTRG.41019	542.159	1.6711	0.211982	7.88322	3.19062e-15	1.12456e-12	A08	LGA02/Chr.8	110862812	110865716	-	Gohir.A08G167100	978	O80341	Ethylene-responsive transcription factor 5 OS=Arabidopsis thaliana GN=ERF5 PE=2 SV=1	49.6	250	126	25	274	975	1	60	300	0	7.63964e-65	533	978	A0A1U8MNK7	ethylene-responsive transcription factor 5-like OS=Gossypium hirsutum GN=LOC107939540 PE=4 SV=1	100	325	0	0	1	975	1	1	325	0	0	1625	Gohir.A08G167100.1	Gohir.A08G167100	137982	38158611	Gohir.A08G167100.1.p
1764	htseq _R_13DAI	MSTRG.66529	263.816	1.19709	0.241064	4.96587	6.83941e-07	5.53239e-05	A12	chr.12	96983706	96990822	-	Gohir.A12G214500	1150	O80341	Ethylene-responsive transcription factor 5 OS=Arabidopsis thaliana GN=ERF5 PE=2 SV=1	60.33	179	71	17	516	1034	3	122	289	0	1.46651e-57	489	1150	A0A1U8MT84	ethylene-responsive transcription factor ERF105-like OS=Gossypium hirsutum GN=LOC107939886 PE=4 SV=1	100	316	0	0	90	1037	3	1	316	0	0	1584	Gohir.A12G214500.1	Gohir.A12G214500	224791	38159468	Gohir.A12G214500.1.p
1472	htseq _R_13DAI	MSTRG.87540	498.111	2.00038	0.214515	9.32511	1.10869e-20	8.37028e-18	D03	chr.17	51940389	51941630	+	Gohir.D03G166600	1231	O80341	Ethylene-responsive transcription factor 5 OS=Arabidopsis thaliana GN=ERF5 PE=2 SV=1	49.12	228	116	12	343	1008	1	66	287	0	4.85904e-55	474	1231	M4WYH8	Ethylene-responsive transcription factor OS=Gossypium hirsutum GN=ERF9 PE=2 SV=1	100	315	0	0	85	1029	1	1	315	0	0	1375	Gohir.D03G166600.1	Gohir.D03G166600	294686	38077425	Gohir.D03G166600.1.p
1177	htseq _S_5DAI	MSTRG.87540	103.295	-1.06943	0.221253	-4.83354	1.34129e-06	0.00028648	D03	chr.17	51940389	51941630	+	Gohir.D03G166600	1231	O80341	Ethylene-responsive transcription factor 5 OS=Arabidopsis thaliana GN=ERF5 PE=2 SV=1	49.12	228	116	12	343	1008	1	66	287	0	4.85904e-55	474	1231	M4WYH8	Ethylene-responsive transcription factor OS=Gossypium hirsutum GN=ERF9 PE=2 SV=1	100	315	0	0	85	1029	1	1	315	0	0	1375	Gohir.D03G166600.1	Gohir.D03G166600	294686	38077425	Gohir.D03G166600.1.p
1512	htseq _R_13DAI	MSTRG.114983	166.663	2.18035	0.276641	7.88154	3.23362e-15	1.12456e-12	D08	LGD03/Chr.24	58145223	58146619	-	Gohir.D08G185900	978	O80341	Ethylene-responsive transcription factor 5 OS=Arabidopsis thaliana GN=ERF5 PE=2 SV=1	49.6	250	126	25	274	975	1	60	300	0	1.29617e-64	531	978	A0A1U8LSS4	ethylene-responsive transcription factor 5-like OS=Gossypium hirsutum GN=LOC107929377 PE=4 SV=1	100	325	0	0	1	975	1	1	325	0	0	1652	Gohir.D08G185900.1	Gohir.D08G185900	389876	38132942	Gohir.D08G185900.1.p
1598	htseq _R_13DAI	MSTRG.140648	429.595	1.35094	0.210546	6.41638	1.39557e-10	2.33711e-08	D12	chr.26	57918564	57925914	-	Gohir.D12G217000	1248	O80341	Ethylene-responsive transcription factor 5 OS=Arabidopsis thaliana GN=ERF5 PE=2 SV=1	52.01	248	119	17	367	1077	1	59	300	0	7.20854e-58	494	1248	A0A1U8MPL7	ethylene-responsive transcription factor 5-like OS=Gossypium hirsutum GN=LOC107939893 PE=4 SV=1	94.52	329	18	2	91	1077	1	1	327	0	0	1403	Gohir.D12G217000.1	Gohir.D12G217000	479708	38100918	Gohir.D12G217000.1.p
1479	htseq _R_13DAI	MSTRG.13024	269.968	2.11528	0.235396	8.98608	2.56216e-19	1.61947e-16	A03	chr.03	100092604	100093806	-	Gohir.A03G155300	1740	Q9FE67	Ethylene-responsive transcription factor 9 OS=Arabidopsis thaliana GN=ERF9 PE=2 SV=1	48.52	204	105	30	252	836	3	1	183	0	5.80251e-33	322	1740	A0A1U8HQV3	ethylene-responsive transcription factor 9-like OS=Gossypium hirsutum GN=LOC107886790 PE=4 SV=1	100	207	0	0	252	872	3	1	207	0	3.88784e-110	864	Gohir.A03G155300.1	Gohir.A03G155300	43951	38104157	Gohir.A03G155300.1.p
2203	htseq _R_13DAI	MSTRG.44695	55.626	1.16072	0.361448	3.2113	0.00132134	0.0317781	A09	chr.09	57655703	57657209	+	Gohir.A09G073300	774	Q9FE67	Ethylene-responsive transcription factor 9 OS=Arabidopsis thaliana GN=ERF9 PE=2 SV=1	73.11	93	25	6	1	261	1	1	93	0	9.40028e-27	263	774	A0A1U8HXW5	ethylene-responsive transcription factor 4-like OS=Gossypium hirsutum GN=LOC107889011 PE=4 SV=1	99.22	257	2	0	1	771	1	1	257	0	1.83025e-127	950	Gohir.A09G073300.1	Gohir.A09G073300	150488	38151637	Gohir.A09G073300.1.p
1544	htseq _R_13DAI	MSTRG.49070	634.315	1.44165	0.197873	7.28573	3.19921e-13	8.05106e-11	A10	chr.10	2493227	2496531	+	Gohir.A10G027500	1494	Q9FE67	Ethylene-responsive transcription factor 9 OS=Arabidopsis thaliana GN=ERF9 PE=2 SV=1	73.11	93	25	10	353	601	2	1	93	0	3.08442e-25	264	1494	A0A1U8LDH4	ethylene-responsive transcription factor 4-like OS=Gossypium hirsutum GN=LOC107925277 PE=4 SV=1	100	244	0	0	353	1084	2	1	244	0	6.0022e-115	890	Gohir.A10G027500.1	Gohir.A10G027500	166461	38096146	Gohir.A10G027500.1.p
1765	htseq _R_13DAI	MSTRG.118650	54.9016	1.88003	0.378732	4.964	6.90563e-07	5.56938e-05	D09	chr.23	32596316	32597690	+	Gohir.D09G073000	1160	Q9FE67	Ethylene-responsive transcription factor 9 OS=Arabidopsis thaliana GN=ERF9 PE=2 SV=1	67	100	33	8	129	404	3	1	100	0	1.4491e-23	248	1160	A0A0D2SU79	Uncharacterized protein OS=Gossypium raimondii GN=B456_006G088000 PE=4 SV=1	100	257	0	0	129	899	3	1	257	0	3.85074e-115	882	Gohir.D09G073000.1	Gohir.D09G073000	402806	38123900	Gohir.D09G073000.1.p
1919	htseq _R_13DAI	MSTRG.97025	57.6983	1.64721	0.388753	4.23717	2.26353e-05	0.00115423	D05	LGD08/Chr.19	22189404	22190739	+	Gohir.D05G236200	1045	Q9SFE4	Ethylene-responsive transcription factor ERF012 OS=Arabidopsis thaliana GN=ERF012 PE=2 SV=1	80.43	92	18	5	194	454	2	50	141	0	1.28458e-34	325	1045	A0A1U8J9M0	ethylene-responsive transcription factor ERF014-like OS=Gossypium hirsutum GN=LOC107905001 PE=4 SV=1	100	241	0	0	77	799	2	1	241	0	1.41879e-122	926	Gohir.D05G236200.1	Gohir.D05G236200	329593	38111144	Gohir.D05G236200.1.p
1455	htseq _R_13DAI	MSTRG.28632	161.598	3.25461	0.292318	11.1338	8.58895e-29	1.22863e-25	A06	chr.06	21450567	21451501	+	Gohir.A06G078800	917	Q84QC2	Ethylene-responsive transcription factor ERF017 OS=Arabidopsis thaliana GN=ERF017 PE=2 SV=1	53.88	193	89	27	134	682	2	10	185	0	9.75971e-51	427	917	A0A1U8PS67	ethylene-responsive transcription factor ERF017-like OS=Gossypium hirsutum GN=LOC107961636 PE=4 SV=1	100	198	0	0	89	682	2	1	198	0	1.88956e-129	962	Gohir.A06G078800.1	Gohir.A06G078800	97345	38128099	Gohir.A06G078800.1.p
1452	htseq _R_13DAI	MSTRG.102173	104.162	4.21683	0.362352	11.6374	2.66022e-31	4.51888e-28	D06	chr.25	16421647	16422699	+	Gohir.D06G080300	591	Q84QC2	Ethylene-responsive transcription factor ERF017 OS=Arabidopsis thaliana GN=ERF017 PE=2 SV=1	53.84	182	84	18	76	588	1	11	185	0	6.90622e-49	405	591	A0A1U8IW71	ethylene-responsive transcription factor ERF017-like OS=Gossypium hirsutum GN=LOC107901015 PE=4 SV=1	83.11	225	38	29	1	588	1	1	225	0	6.36654e-112	837	Gohir.D06G080300.1	Gohir.D06G080300	346304	38103759	Gohir.D06G080300.1.p
1500	htseq _R_13DAI	MSTRG.105786	63.755	3.13274	0.380865	8.22533	1.94648e-16	8.26614e-14	D07	chr.16	1738093	1739006	-	Gohir.D07G016000	825	Q84QC2	Ethylene-responsive transcription factor ERF017 OS=Arabidopsis thaliana GN=ERF017 PE=2 SV=1	53.47	187	87	22	46	573	1	10	185	0	5.17586e-55	453	825	A0A1U8LYJ7	ethylene-responsive transcription factor ERF017-like OS=Gossypium hirsutum GN=LOC107932195 PE=4 SV=1	100	191	0	0	1	573	1	1	191	0	2.8311e-136	1003	Gohir.D07G016000.1	Gohir.D07G016000	358526	38139036	Gohir.D07G016000.1.p
1615	htseq _R_13DAI	MSTRG.54296	65.3673	2.22151	0.352889	6.29522	3.0696e-10	4.66082e-08	A11	LGA03/Chr.11	877681	878780	+	Gohir.A11G009300	1146	Q9CAN9	Ethylene-responsive transcription factor ERF026 OS=Arabidopsis thaliana GN=ERF026 PE=2 SV=1	62.06	145	55	5	330	764	3	84	223	0	3.69498e-31	305	1146	A0A1U8L3E3	ethylene-responsive transcription factor ERF027-like OS=Gossypium hirsutum GN=LOC107923491 PE=4 SV=1	100	199	0	0	168	764	3	1	199	0	2.76114e-104	806	Gohir.A11G009300.1	Gohir.A11G009300	183983	38087400	Gohir.A11G009300.1.p
1486	htseq _R_13DAI	MSTRG.128282	106.11	2.84439	0.325973	8.72585	2.64192e-18	1.43609e-15	D11	LGD02/Chr.21	801748	803299	+	Gohir.D11G008600	1109	Q9CAN9	Ethylene-responsive transcription factor ERF026 OS=Arabidopsis thaliana GN=ERF026 PE=2 SV=1	62.75	145	54	5	294	728	3	84	223	0	3.20133e-31	305	1109	A0A1U8JE65	ethylene-responsive transcription factor ERF027-like OS=Gossypium hirsutum GN=LOC107904623 PE=4 SV=1	99.57	237	1	0	99	809	3	1	237	0	5.58748e-113	864	Gohir.D11G008600.1	Gohir.D11G008600	437475	38079826	Gohir.D11G008600.1.p
1744	htseq _R_13DAI	MSTRG.128923	48.3502	1.93723	0.385143	5.02991	4.90709e-07	4.24996e-05	D11	LGD02/Chr.21	3615836	3616839	-	Gohir.D11G042800	1012	Q9LY05	Ethylene-responsive transcription factor ERF106 OS=Arabidopsis thaliana GN=ERF106 PE=2 SV=1	46.48	185	99	10	144	668	3	1	185	0	4.1826e-38	346	1012	A0A1U8MG90	ethylene-responsive transcription factor ERF107-like OS=Gossypium hirsutum GN=LOC107937460 PE=4 SV=1	100	218	0	0	144	797	3	1	218	0	8.76477e-136	1009	Gohir.D11G042800.1	Gohir.D11G042800	440190	38080094	Gohir.D11G042800.1.p
1442	htseq _R_13DAI	MSTRG.68692	222.175	3.93047	0.285927	13.7464	5.35029e-43	2.42359e-39	A13	LGA01/Chr.13	5240292	5241446	+	Gohir.A13G040200	1144	Q9SZ06	Ethylene-responsive transcription factor ERF109 OS=Arabidopsis thaliana GN=ERF109 PE=1 SV=1	43.89	221	124	48	105	689	3	1	199	0	1.53621e-33	323	1144	A0A1U8IF78	ethylene-responsive transcription factor ERF109-like OS=Gossypium hirsutum GN=LOC107894261 PE=4 SV=1	100	282	0	0	105	950	3	1	282	0	6.19712e-168	1232	Gohir.A13G040200.1	Gohir.A13G040200	232156	38154390	Gohir.A13G040200.1.p
1439	htseq _R_13DAI	MSTRG.142720	542.421	3.69951	0.254931	14.5118	1.01958e-47	9.23708e-44	D13	chr.18	4541467	4542890	+	Gohir.D13G038900	1126	Q9SZ06	Ethylene-responsive transcription factor ERF109 OS=Arabidopsis thaliana GN=ERF109 PE=1 SV=1	42.98	221	126	47	96	683	3	1	199	0	4.20012e-34	326	1126	A0A0D2S880	Uncharacterized protein OS=Gossypium raimondii GN=B456_013G043700 PE=4 SV=1	97.87	282	6	1	96	938	3	1	282	0	3.16999e-161	1187	Gohir.D13G038900.1	Gohir.D13G038900	487048	38140070	Gohir.D13G038900.1.p
2042	htseq _R_13DAI	MSTRG.133626	40.4104	1.46598	0.390581	3.75333	0.000174503	0.00633221	D11	LGD02/Chr.21	52821049	52822210	-	Gohir.D11G245200	516	Q6J9S1	Ethylene-responsive transcription factor RAP2-11 OS=Arabidopsis thaliana GN=RAP2-11 PE=2 SV=1	80.26	76	15	0	168	395	3	21	96	0	9.28708e-28	266	516	A0A1U8I7B6	ethylene-responsive transcription factor RAP2-11-like OS=Gossypium hirsutum GN=LOC107891736 PE=4 SV=1	99.13	116	1	0	75	422	3	1	116	0	2.11956e-67	546	Gohir.D11G245200.1	Gohir.D11G245200	455870	38081364	Gohir.D11G245200.1.p
1997	htseq _R_13DAI	MSTRG.83384	121.523	-1.14985	0.293233	-3.92126	8.80854e-05	0.00361627	D02	chr.14	69322755	69324609	-	Gohir.D02G220000	1370	Q9FH57	GATA transcription factor 5 OS=Arabidopsis thaliana GN=GATA5 PE=2 SV=1	84.28	70	11	0	866	1075	2	248	317	0	9.37733e-36	347	1370	A0A1U8JMS8	GATA transcription factor OS=Gossypium hirsutum GN=LOC107908822 PE=3 SV=1	100	326	0	0	146	1123	2	1	326	0	1.24118e-168	1249	Gohir.D02G220000.1	Gohir.D02G220000	281449	38091451	Gohir.D02G220000.1.p
2115	htseq _R_13DAI	MSTRG.21978	75.3324	1.14358	0.328073	3.48577	0.000490728	0.0146566	A05	chr.05	21382179	21384602	+	Gohir.A05G213100	1958	O04135	Homeobox protein knotted-1-like 2 OS=Malus domestica PE=2 SV=1	73	400	108	34	190	1296	1	1	397	0	7.88966e-177	1316	1958	A0A1U8PFC8	homeobox protein knotted-1-like 2 OS=Gossypium hirsutum GN=LOC107957882 PE=3 SV=1	100	369	0	0	190	1296	1	1	369	0	0	1886	Gohir.A05G213100.1	Gohir.A05G213100	75717	38122442	Gohir.A05G213100.1.p
1594	htseq _R_13DAI	MSTRG.32433	262.534	1.66623	0.258085	6.45613	1.07413e-10	1.8477e-08	A07	chr.07	3483399	3493672	-	Gohir.A07G030300	2183	P48000	Homeobox protein knotted-1-like 3 OS=Arabidopsis thaliana GN=KNAT3 PE=1 SV=1	90.49	263	25	4	822	1610	3	149	407	0	1.8093e-162	1231	2191	A0A0B0NNK5	Homeobox protein knotted-1-like 3 OS=Gossypium arboreum GN=F383_16580 PE=3 SV=1	88.22	501	59	41	345	1847	3	1	460	0	0	1734	Gohir.A07G030300.1	Gohir.A07G030300	110644	38135907	Gohir.A07G030300.1.p
1518	htseq _R_13DAI	MSTRG.27899	360.401	1.96952	0.252807	7.79062	6.668e-15	2.21012e-12	A06	chr.06	8419746	8421765	+	Gohir.A06G049900	1264	P48001	Homeobox protein knotted-1-like 4 OS=Arabidopsis thaliana GN=KNAT4 PE=1 SV=3	76.51	264	62	7	259	1038	1	121	381	0	1.38635e-144	1079	1264	A0A1U8PTL8	homeobox protein knotted-1-like 3 OS=Gossypium hirsutum GN=LOC107962554 PE=3 SV=1	100	290	0	0	169	1038	1	1	290	0	0	1570	Gohir.A06G049900.1	Gohir.A06G049900	94789	38128567	Gohir.A06G049900.1.p
1503	htseq _R_13DAI	MSTRG.101405	412.841	1.88696	0.231936	8.1357	4.0958e-16	1.66149e-13	D06	chr.25	7538455	7540558	+	Gohir.D06G049200	1346	P48001	Homeobox protein knotted-1-like 4 OS=Arabidopsis thaliana GN=KNAT4 PE=1 SV=3	76.13	264	63	7	271	1050	1	121	381	0	4.84875e-144	1078	1346	A0A1U8IXM4	homeobox protein knotted-1-like 3 OS=Gossypium hirsutum GN=LOC107901365 PE=3 SV=1	99.65	290	1	0	181	1050	1	1	290	0	0	1564	Gohir.D06G049200.1	Gohir.D06G049200	343400	38103457	Gohir.D06G049200.1.p
2144	htseq _R_13DAI	MSTRG.117338	75.5892	-1.14058	0.335959	-3.39499	0.000686312	0.0190534	D09	chr.23	6101943	6104177	-	Gohir.D09G018800	1354	Q8LAT0	Homeobox-leucine zipper protein ATHB-20 OS=Arabidopsis thaliana GN=ATHB-20 PE=2 SV=2	58	281	118	30	291	1103	3	15	275	0	8.38183e-87	689	1354	A0A0B0PXN9	Homeobox-leucine zipper ATHB-20-like protein OS=Gossypium arboreum GN=F383_08377 PE=4 SV=1	99.63	275	1	0	294	1118	3	1	275	0	0	1388	Gohir.D09G018800.1	Gohir.D09G018800	398361	38123485	Gohir.D09G018800.1.p
1811	htseq _R_13DAI	MSTRG.27804	488.641	1.01118	0.213369	4.73912	2.14648e-06	0.000149588	A06	chr.06	7599387	7601564	+	Gohir.A06G046000	2154	Q39013	NAC domain-containing protein 2 OS=Arabidopsis thaliana GN=NAC002 PE=2 SV=2	75.67	296	72	13	135	1016	3	5	289	0	1.84563e-151	1142	2154	A0A1U8PVY5	NAC domain-containing protein 2-like OS=Gossypium hirsutum GN=LOC107962533 PE=4 SV=1	100	299	0	0	120	1016	3	1	299	0	0	1617	Gohir.A06G046000.1	Gohir.A06G046000	94498	38127354	Gohir.A06G046000.1.p
1618	htseq _R_13DAI	MSTRG.34211	99.7166	1.97924	0.317686	6.23018	4.65892e-10	6.95741e-08	A07	chr.07	20497216	20502155	-	Gohir.A07G110800	1271	Q9FMR3	NAC domain-containing protein 90 OS=Arabidopsis thaliana GN=NAC090 PE=2 SV=1	53.9	243	112	13	286	1011	1	4	234	0	2.02179e-78	626	1271	A0A1U8P0V9	NAC domain-containing protein 90-like OS=Gossypium hirsutum GN=LOC107953253 PE=4 SV=1	100	246	0	0	283	1020	1	1	246	0	2.10961e-156	1157	Gohir.A07G110800.1	Gohir.A07G110800	.	38134017	Gohir.A07G110800.1.p
2008	htseq _R_13DAI	MSTRG.119168	41.64	1.56292	0.402377	3.88422	0.000102659	0.00410925	D09	chr.23	36661755	36663455	-	Gohir.D09G096300	1120	Q9FMR3	NAC domain-containing protein 90 OS=Arabidopsis thaliana GN=NAC090 PE=2 SV=1	71.07	121	35	2	280	642	1	55	173	0	1.35014e-60	465	1120	A0A1U8I6L2	NAC domain-containing protein 90-like OS=Gossypium hirsutum GN=LOC107891531 PE=4 SV=1	98.32	179	3	0	271	807	1	70	248	0	3.47583e-122	854	Gohir.D09G096300.1	Gohir.D09G096300	404757	38124897	Gohir.D09G096300.1.p
1747	htseq _R_13DAI	MSTRG.11703	162.613	1.396	0.278084	5.02006	5.1655e-07	4.41488e-05	A03	chr.03	61658581	61680813	+	Gohir.A03G102000	1463	O49255	NAC transcription factor 29 OS=Arabidopsis thaliana GN=NAC029 PE=2 SV=1	67.68	229	74	10	301	960	1	1	228	0	2.09947e-108	834	1463	A0A0E3M078	NAC transcription factor 29-like OS=Gossypium hirsutum GN=SNAC1 PE=2 SV=1	100	286	0	0	301	1158	1	1	286	0	0	1543	Gohir.A03G102000.1	Gohir.A03G102000	40183	38104646	Gohir.A03G102000.1.p
1294	htseq _R_9DAI	MSTRG.65428	127.583	1.27337	0.266859	4.77169	1.82689e-06	0.00180706	A12	chr.12	88486848	88488318	-	Gohir.A12G164000	1199	O49255	NAC transcription factor 29 OS=Arabidopsis thaliana GN=NAC029 PE=2 SV=1	62.97	262	97	21	205	960	1	3	253	0	2.09841e-111	846	1199	A0A1U8KN22	NAC transcription factor 29-like OS=Gossypium hirsutum GN=LOC107918768 PE=4 SV=1	100	281	0	0	193	1035	1	1	281	0	0	1511	Gohir.A12G164000.1	Gohir.A12G164000	220892	38160008	Gohir.A12G164000.1.p
1873	htseq _R_13DAI	MSTRG.65428	117.837	1.28968	0.291387	4.42602	9.59879e-06	0.000557448	A12	chr.12	88486848	88488318	-	Gohir.A12G164000	1199	O49255	NAC transcription factor 29 OS=Arabidopsis thaliana GN=NAC029 PE=2 SV=1	62.97	262	97	21	205	960	1	3	253	0	2.09841e-111	846	1199	A0A1U8KN22	NAC transcription factor 29-like OS=Gossypium hirsutum GN=LOC107918768 PE=4 SV=1	100	281	0	0	193	1035	1	1	281	0	0	1511	Gohir.A12G164000.1	Gohir.A12G164000	220892	38160008	Gohir.A12G164000.1.p
1708	htseq _R_13DAI	MSTRG.81284	322.274	1.26479	0.235902	5.36152	8.25251e-08	8.18595e-06	D02	chr.14	44112775	44114396	+	Gohir.D02G126800	1183	O49255	NAC transcription factor 29 OS=Arabidopsis thaliana GN=NAC029 PE=2 SV=1	68.12	229	73	10	133	792	1	1	228	0	2.18804e-110	838	1183	A0A1U8JSV9	NAC transcription factor 29-like OS=Gossypium hirsutum GN=LOC107910104 PE=4 SV=1	100	286	0	0	133	990	1	1	286	0	0	1544	Gohir.D02G126800.1	Gohir.D02G126800	274418	38091387	Gohir.D02G126800.1.p
1178	htseq _S_5DAI	MSTRG.81284	114.61	1.0373	0.216138	4.79926	1.59253e-06	0.000326163	D02	chr.14	44112775	44114396	+	Gohir.D02G126800	1183	O49255	NAC transcription factor 29 OS=Arabidopsis thaliana GN=NAC029 PE=2 SV=1	68.12	229	73	10	133	792	1	1	228	0	2.18804e-110	838	1183	A0A1U8JSV9	NAC transcription factor 29-like OS=Gossypium hirsutum GN=LOC107910104 PE=4 SV=1	100	286	0	0	133	990	1	1	286	0	0	1544	Gohir.D02G126800.1	Gohir.D02G126800	274418	38091387	Gohir.D02G126800.1.p
1879	htseq _R_13DAI	MSTRG.139630	67.5999	1.50559	0.341814	4.40469	1.05935e-05	0.00060561	D12	chr.26	51468760	51470200	-	Gohir.D12G167000	1100	O49255	NAC transcription factor 29 OS=Arabidopsis thaliana GN=NAC029 PE=2 SV=1	62.59	262	98	21	134	889	2	3	253	0	1.26014e-110	837	1100	A0A1U8NAY4	NAC transcription factor 29-like OS=Gossypium hirsutum GN=LOC107946409 PE=4 SV=1	99.64	281	1	0	122	964	2	1	281	0	0	1510	Gohir.D12G167000.1	Gohir.D12G167000	475854	38098467	Gohir.D12G167000.1.p
1789	htseq _R_13DAI	MSTRG.59643	390.19	1.07742	0.22168	4.86027	1.17223e-06	8.77606e-05	A11	LGA03/Chr.11	91850850	91853272	+	Gohir.A11G240600	1675	Q84TD6	NAC transcription factor 47 OS=Arabidopsis thaliana GN=NAC047 PE=2 SV=1	57.87	311	131	40	118	987	1	1	292	0	9.32215e-107	838	1675	L7X5X2	NAC protein 8 OS=Gossypium hirsutum GN=NAC8 PE=2 SV=1	100	356	0	0	118	1185	1	1	356	0	0	1731	Gohir.A11G240600.1	Gohir.A11G240600	202184	38087802	Gohir.A11G240600.1.p
2031	htseq _R_13DAI	MSTRG.135581	73.9885	-1.31969	0.346847	-3.80482	0.000141909	0.00530995	D11	LGD02/Chr.21	71709820	71710280	-	Gohir.D11G332800	1491	Q8LFU0	Nuclear transcription factor Y subunit A-10 OS=Arabidopsis thaliana GN=NFYA10 PE=2 SV=2	48.45	194	100	28	220	777	1	8	181	0	8.28816e-37	352	1491	A0A1U8M6W1	nuclear transcription factor Y subunit A-10-like isoform X1 OS=Gossypium hirsutum GN=LOC107934555 PE=4 SV=1	99.53	213	1	0	142	780	1	1	213	0	9.79689e-153	1147	Gohir.D11G332800.1	Gohir.D11G332800	461953	38082132	Gohir.D11G332800.1.p
1986	htseq _R_13DAI	MSTRG.85512	78.2668	1.36687	0.34639	3.94605	7.94512e-05	0.00337407	D03	chr.17	29536377	29537870	-	Gohir.D03G078600	1198	Q9SUS1	Probable WRKY transcription factor 29 OS=Arabidopsis thaliana GN=WRKY29 PE=2 SV=1	53.05	213	100	12	87	707	3	1	207	0	4.72247e-53	460	1198	A0A059Q913	WRKY transcription factor 12 OS=Gossypium hirsutum GN=WRKY12 PE=2 SV=1	99.64	279	1	1	87	923	3	1	278	0	0	1405	Gohir.D03G078600.1	Gohir.D03G078600	287952	38078015	Gohir.D03G078600.1.p
1583	htseq _R_13DAI	MSTRG.18855	668.409	1.69347	0.257009	6.58916	4.42318e-11	8.17808e-09	A05	chr.05	5699870	5701974	-	Gohir.A05G059100	1433	Q9SAH7	Probable WRKY transcription factor 40 OS=Arabidopsis thaliana GN=WRKY40 PE=1 SV=1	44.23	312	174	29	265	1182	1	6	294	0	8.79661e-76	619	1433	A0A0B0PQE4	Putative WRKY transcription factor 40-like protein OS=Gossypium arboreum GN=F383_03987 PE=4 SV=1	99.68	319	1	0	241	1197	1	59	377	0	0	1509	Gohir.A05G059100.1	Gohir.A05G059100	63066	38121381	Gohir.A05G059100.1.p
1749	htseq _R_13DAI	MSTRG.29225	751.129	1.1441	0.228179	5.01403	5.33028e-07	4.52724e-05	A06	chr.06	38774721	38776757	+	Gohir.A06G101400	1735	Q9SAH7	Probable WRKY transcription factor 40 OS=Arabidopsis thaliana GN=WRKY40 PE=1 SV=1	46.03	315	170	35	509	1432	2	7	293	0	3.05704e-68	576	1735	A0A0B0PY98	Putative WRKY transcription factor 40-like protein OS=Gossypium arboreum GN=F383_15638 PE=4 SV=1	99.68	313	1	0	500	1438	2	1	313	0	0	1427	Gohir.A06G101400.1	Gohir.A06G101400	.	38127281	Gohir.A06G101400.1.p
1417	htseq _R_9DAI	MSTRG.31159	94.053	1.18634	0.308717	3.8428	0.000121639	0.0460588	A06	chr.06	118532267	118533907	+	Gohir.A06G182900	1358	Q9SAH7	Probable WRKY transcription factor 40 OS=Arabidopsis thaliana GN=WRKY40 PE=1 SV=1	52.9	293	138	20	290	1120	2	10	298	0	2.56852e-87	694	1358	A0A1U8MAF5	probable WRKY transcription factor 40 OS=Gossypium hirsutum GN=LOC107934630 PE=4 SV=1	100	326	0	0	149	1126	2	1	326	0	0	1543	Gohir.A06G182900.1	Gohir.A06G182900	105934	38127016	Gohir.A06G182900.1.p
1950	htseq _R_13DAI	MSTRG.102773	322.922	1.04248	0.252397	4.1303	3.62293e-05	0.00170654	D06	chr.25	25131909	25133764	+	Gohir.D06G103300	1615	Q9SAH7	Probable WRKY transcription factor 40 OS=Arabidopsis thaliana GN=WRKY40 PE=1 SV=1	46	313	169	34	392	1309	2	7	292	0	1.6824e-58	507	1615	A0A1U8J4Q6	probable WRKY transcription factor 40 OS=Gossypium hirsutum GN=LOC107901624 PE=4 SV=1	100	312	0	0	383	1318	2	1	312	0	0	1381	Gohir.D06G103300.1	Gohir.D06G103300	348260	38101586	Gohir.D06G103300.1.p
1719	htseq _R_13DAI	MSTRG.130094	186.168	1.60028	0.303122	5.27933	1.29656e-07	1.22785e-05	D11	LGD02/Chr.21	8889025	8891491	+	Gohir.D11G100800	1767	Q9SKD9	Probable WRKY transcription factor 46 OS=Arabidopsis thaliana GN=WRKY46 PE=2 SV=1	38.46	325	200	44	243	1205	3	1	285	0	1.31777e-53	475	1767	A0A068LD57	WRKY transcription factor 50 OS=Gossypium hirsutum GN=WRKY50 PE=2 SV=1	99.7	334	1	0	249	1250	3	1	334	0	0	1788	Gohir.D11G100800.1	Gohir.D11G100800	444802	38080461	Gohir.D11G100800.1.p
1108	htseq _R_5DAI	MSTRG.84736	106.78	1.13235	0.256328	4.41757	9.98155e-06	0.000948607	D03	chr.17	6829021	6833803	+	Gohir.D03G046600	891	Q93WU9	Probable WRKY transcription factor 51 OS=Arabidopsis thaliana GN=WRKY51 PE=1 SV=1	44.63	177	98	20	55	531	1	5	179	0	9.39969e-41	360	891	A0A1U8NSC6	probable WRKY transcription factor 51 OS=Gossypium hirsutum GN=LOC107950605 PE=4 SV=1	100	195	0	0	1	585	1	10	204	0	4.58069e-142	1044	Gohir.D03G046600.1	Gohir.D03G046600	285467	38079259	Gohir.D03G046600.1.p
1273	htseq _R_9DAI	MSTRG.84736	176.703	1.28182	0.255513	5.01667	5.2576e-07	0.000666319	D03	chr.17	6829021	6833803	+	Gohir.D03G046600	891	Q93WU9	Probable WRKY transcription factor 51 OS=Arabidopsis thaliana GN=WRKY51 PE=1 SV=1	44.63	177	98	20	55	531	1	5	179	0	9.39969e-41	360	891	A0A1U8NSC6	probable WRKY transcription factor 51 OS=Gossypium hirsutum GN=LOC107950605 PE=4 SV=1	100	195	0	0	1	585	1	10	204	0	4.58069e-142	1044	Gohir.D03G046600.1	Gohir.D03G046600	285467	38079259	Gohir.D03G046600.1.p
1555	htseq _R_13DAI	MSTRG.66980	177.176	2.22916	0.312715	7.12839	1.01549e-12	2.31934e-10	A12	chr.12	99111503	99113546	+	Gohir.A12G235400	1749	Q9SUP6	Probable WRKY transcription factor 53 OS=Arabidopsis thaliana GN=WRKY53 PE=1 SV=1	44.26	305	170	41	345	1163	3	10	305	0	5.63878e-66	563	1749	A0A0U1Z9M8	WRKY protein 33 OS=Gossypium hirsutum GN=WRKY33 PE=2 SV=1	100	357	0	0	324	1394	3	1	357	0	0	1768	Gohir.A12G235400.1	Gohir.A12G235400	226184	38159725	Gohir.A12G235400.1.p
1035	htseq _R_5DAI	MSTRG.5206	93.4705	1.70748	0.267218	6.38983	1.66072e-10	7.17182e-08	A02	chr.02	190093	192638	-	Gohir.A02G003000	1276	Q9LY00	Probable WRKY transcription factor 70 OS=Arabidopsis thaliana GN=WRKY70 PE=2 SV=1	41.05	190	112	24	87	644	3	10	179	0	1.96053e-30	305	1276	A0A059Q7Q8	WRKY transcription factor 5 OS=Gossypium hirsutum GN=WRKY5 PE=2 SV=1	100	282	0	0	69	914	3	1	282	0	0	1421	Gohir.A02G003000.1	Gohir.A02G003000	19157	38088626	Gohir.A02G003000.1.p
1210	htseq _R_9DAI	MSTRG.5206	135.703	1.87127	0.279502	6.69502	2.15639e-11	1.00907e-07	A02	chr.02	190093	192638	-	Gohir.A02G003000	1276	Q9LY00	Probable WRKY transcription factor 70 OS=Arabidopsis thaliana GN=WRKY70 PE=2 SV=1	41.05	190	112	24	87	644	3	10	179	0	1.96053e-30	305	1276	A0A059Q7Q8	WRKY transcription factor 5 OS=Gossypium hirsutum GN=WRKY5 PE=2 SV=1	100	282	0	0	69	914	3	1	282	0	0	1421	Gohir.A02G003000.1	Gohir.A02G003000	19157	38088626	Gohir.A02G003000.1.p
1646	htseq _R_13DAI	MSTRG.5206	132.202	1.63269	0.280246	5.82594	5.67936e-09	7.35044e-07	A02	chr.02	190093	192638	-	Gohir.A02G003000	1276	Q9LY00	Probable WRKY transcription factor 70 OS=Arabidopsis thaliana GN=WRKY70 PE=2 SV=1	41.05	190	112	24	87	644	3	10	179	0	1.96053e-30	305	1276	A0A059Q7Q8	WRKY transcription factor 5 OS=Gossypium hirsutum GN=WRKY5 PE=2 SV=1	100	282	0	0	69	914	3	1	282	0	0	1421	Gohir.A02G003000.1	Gohir.A02G003000	19157	38088626	Gohir.A02G003000.1.p
1176	htseq _S_5DAI	MSTRG.5206	110.484	1.08637	0.223267	4.86581	1.13992e-06	0.000250799	A02	chr.02	190093	192638	-	Gohir.A02G003000	1276	Q9LY00	Probable WRKY transcription factor 70 OS=Arabidopsis thaliana GN=WRKY70 PE=2 SV=1	41.05	190	112	24	87	644	3	10	179	0	1.96053e-30	305	1276	A0A059Q7Q8	WRKY transcription factor 5 OS=Gossypium hirsutum GN=WRKY5 PE=2 SV=1	100	282	0	0	69	914	3	1	282	0	0	1421	Gohir.A02G003000.1	Gohir.A02G003000	19157	38088626	Gohir.A02G003000.1.p
1814	htseq _R_13DAI	MSTRG.23430	381.827	1.22168	0.258527	4.72553	2.29519e-06	0.000158327	A05	chr.05	32454708	32456095	-	Gohir.A05G277500	1331	Q9LY00	Probable WRKY transcription factor 70 OS=Arabidopsis thaliana GN=WRKY70 PE=2 SV=1	42.71	206	118	20	291	869	3	8	206	0	2.99658e-39	368	1331	A0A0U1ZAY8	WRKY protein 27 OS=Gossypium hirsutum GN=WRKY27 PE=2 SV=1	100	290	0	0	246	1115	3	1	290	0	0	1572	Gohir.A05G277500.1	Gohir.A05G277500	80711	38121482	Gohir.A05G277500.1.p
1771	htseq _R_13DAI	MSTRG.26535	111.075	1.53709	0.311086	4.94103	7.77107e-07	6.15772e-05	A05	chr.05	99164357	99165652	+	Gohir.A05G404200	1148	Q9LY00	Probable WRKY transcription factor 70 OS=Arabidopsis thaliana GN=WRKY70 PE=2 SV=1	38.59	285	175	49	159	905	3	8	279	0	1.02499e-45	408	1148	A0A1U8PUN8	probable WRKY transcription factor 70 OS=Gossypium hirsutum GN=LOC107962211 PE=4 SV=1	100	302	0	0	117	1022	3	1	302	0	0	1651	Gohir.A05G404200.1	Gohir.A05G404200	90140	38118030	Gohir.A05G404200.1.p
1384	htseq _R_9DAI	MSTRG.31081	37.7305	1.52721	0.373308	4.09103	4.29467e-05	0.0205713	A06	chr.06	117957104	117959743	+	Gohir.A06G180000	1071	Q9LY00	Probable WRKY transcription factor 70 OS=Arabidopsis thaliana GN=WRKY70 PE=2 SV=1	43.81	194	109	14	139	702	1	2	187	0	3.2986e-39	362	1071	A0A1U8N7I5	probable WRKY transcription factor 70 OS=Gossypium hirsutum GN=LOC107944436 PE=4 SV=1	99.27	275	2	0	109	933	1	1	275	0	0	1414	Gohir.A06G180000.1	Gohir.A06G180000	105622	38126748	Gohir.A06G180000.1.p
1228	htseq _R_9DAI	MSTRG.78437	34.6098	2.24977	0.378846	5.93848	2.87684e-09	7.9548e-06	D02	chr.14	239812	240587	-	Gohir.D02G003400	984	Q9LY00	Probable WRKY transcription factor 70 OS=Arabidopsis thaliana GN=WRKY70 PE=2 SV=1	54.08	98	45	2	283	576	1	84	179	0	1.71332e-27	279	1107	A0A1U8J4X1	probable WRKY transcription factor 70 OS=Gossypium hirsutum GN=LOC107903743 PE=4 SV=1	100	282	0	0	124	969	1	1	282	0	0	1409	Gohir.D02G003400.1	Gohir.D02G003400	265263	38091947	Gohir.D02G003400.1.p
1564	htseq _R_13DAI	MSTRG.78437	63.0308	2.54258	0.364055	6.98406	2.86764e-12	6.08903e-10	D02	chr.14	239812	240587	-	Gohir.D02G003400	984	Q9LY00	Probable WRKY transcription factor 70 OS=Arabidopsis thaliana GN=WRKY70 PE=2 SV=1	54.08	98	45	2	283	576	1	84	179	0	1.71332e-27	279	1107	A0A1U8J4X1	probable WRKY transcription factor 70 OS=Gossypium hirsutum GN=LOC107903743 PE=4 SV=1	100	282	0	0	124	969	1	1	282	0	0	1409	Gohir.D02G003400.1	Gohir.D02G003400	265263	38091947	Gohir.D02G003400.1.p
1277	htseq _R_9DAI	MSTRG.88049	30.3822	1.90111	0.384317	4.94673	7.54689e-07	0.000918192	D04	chr.22	1577220	1578644	-	Gohir.D04G011700	912	Q9LY00	Probable WRKY transcription factor 70 OS=Arabidopsis thaliana GN=WRKY70 PE=2 SV=1	43.23	229	130	36	43	660	1	8	223	0	3.75551e-45	398	912	A0A059Q793	WRKY transcription factor 14 OS=Gossypium hirsutum GN=WRKY14 PE=2 SV=1	100	303	0	0	1	909	1	1	303	0	0	1612	Gohir.D04G011700.1	Gohir.D04G011700	296754	38076395	Gohir.D04G011700.1.p
1083	htseq _R_5DAI	MSTRG.142098	81.6017	1.315	0.26822	4.90271	9.45228e-07	0.000141981	D13	chr.18	752513	755312	+	Gohir.D13G007900	1184	Q9LY00	Probable WRKY transcription factor 70 OS=Arabidopsis thaliana GN=WRKY70 PE=2 SV=1	43.91	189	106	26	155	691	2	11	183	0	6.98348e-34	328	1184	A0A1U8MRB4	probable WRKY transcription factor 54 OS=Gossypium hirsutum GN=LOC107940464 PE=4 SV=1	100	305	0	0	101	1015	2	1	305	0	0	1513	Gohir.D13G007900.1	Gohir.D13G007900	484904	38139976	Gohir.D13G007900.1.p
1321	htseq _R_9DAI	MSTRG.142098	97.7595	1.35452	0.298189	4.54248	5.55959e-06	0.00431502	D13	chr.18	752513	755312	+	Gohir.D13G007900	1184	Q9LY00	Probable WRKY transcription factor 70 OS=Arabidopsis thaliana GN=WRKY70 PE=2 SV=1	43.91	189	106	26	155	691	2	11	183	0	6.98348e-34	328	1184	A0A1U8MRB4	probable WRKY transcription factor 54 OS=Gossypium hirsutum GN=LOC107940464 PE=4 SV=1	100	305	0	0	101	1015	2	1	305	0	0	1513	Gohir.D13G007900.1	Gohir.D13G007900	484904	38139976	Gohir.D13G007900.1.p
2014	htseq _R_13DAI	MSTRG.49276	84.6732	1.22355	0.31704	3.85928	0.000113722	0.00447301	A10	chr.10	3480004	3482407	-	Gohir.A10G038400	1474	Q93WV4	Probable WRKY transcription factor 71 OS=Arabidopsis thaliana GN=WRKY71 PE=2 SV=1	48.01	277	144	17	274	1092	1	18	281	0	8.17277e-55	477	1474	A0A068LCC0	WRKY transcription factor 92 OS=Gossypium hirsutum GN=WRKY92 PE=2 SV=1	100	314	0	0	154	1095	1	1	314	0	0	1344	Gohir.A10G038400.1	Gohir.A10G038400	167188	38094562	Gohir.A10G038400.1.p
1416	htseq _R_9DAI	MSTRG.49959	16.8339	1.55087	0.402748	3.85071	0.000117774	0.0448459	A10	chr.10	10986267	10987260	-	Gohir.A10G071700	806	Q9FYA2	Probable WRKY transcription factor 75 OS=Arabidopsis thaliana GN=WRKY75 PE=2 SV=1	81.52	92	17	0	360	635	3	54	145	0	5.62174e-52	428	806	A0A1U8IF73	probable WRKY transcription factor 75 OS=Gossypium hirsutum GN=LOC107896094 PE=4 SV=1	100	175	0	0	111	635	3	1	175	0	3.37342e-120	895	Gohir.A10G071700.1	Gohir.A10G071700	169973	38096901	Gohir.A10G071700.1.p
1399	htseq _R_9DAI	MSTRG.81785	152.162	1.00626	0.251323	4.00383	6.2324e-05	0.0268888	D02	chr.14	53982229	53984318	-	Gohir.D02G146700	1069	Q9FYA2	Probable WRKY transcription factor 75 OS=Arabidopsis thaliana GN=WRKY75 PE=2 SV=1	81.6	87	16	0	415	675	1	54	140	0	4.44418e-46	396	1069	A0A059Q8K8	WRKY transcription factor 8 OS=Gossypium hirsutum GN=WRKY8 PE=2 SV=1	100	171	0	0	163	675	1	1	171	0	4.20568e-94	733	Gohir.D02G146700.1	Gohir.D02G146700	275952	38091106	Gohir.D02G146700.1.p
1979	htseq _R_13DAI	MSTRG.107384	122.836	1.29224	0.321849	4.01504	5.94363e-05	0.00259714	D07	chr.16	11104107	11106218	+	Gohir.D07G088100	1593	Q9C519	WRKY transcription factor 6 OS=Arabidopsis thaliana GN=WRKY6 PE=1 SV=1	46.54	449	240	75	96	1241	3	58	498	0	3.63735e-104	836	1593	A0A0D2PWT1	Uncharacterized protein OS=Gossypium raimondii GN=B456_001G094300 PE=4 SV=1	98.31	415	7	0	39	1283	3	48	462	0	0	2018	Gohir.D07G088100.1	Gohir.D07G088100	.	38137919	Gohir.D07G088100.1.p
[truncated: 9 more columns]

## Sheet: Sheet2
ERF	22
WRKY	20
NAC	8
Auxin	6															5-dai	9-dai	13-dai
Homeobox	5														ERF	0	1	22
Cyclin	3														WRKY	3	9	12
BEL	3														NAC	0	1	7
DREB	2
MADS	1
bZIP	1
BTB/POZ	1
AP2	1
GATA	1
NF-Y	1
sum	85
